# Supplementary material for: Long-Term Determinants of Depression Mood: A 19-Year Follow Up of 2344 Middle-Aged and Older Adults
Source: Healthcare (Basel). 2024 Dec 20;12(24):2568. doi: 10.3390/healthcare12242568 (PMC11675579; doi:10.3390/healthcare12242568)
Supplement: Supplementary file 1 [file healthcare-12-02568-s001.zip]

Archive with 1 entries (1 files):
- healthcare-3353250-supplementary.pdf
